# Supplementary material for: Critical Appraisal of Reimbursement List in Bosnia and Herzegovina
Source: Front Pharmacol. 2017 Mar 17;8:129. doi: 10.3389/fphar.2017.00129 (PMC5355468; doi:10.3389/fphar.2017.00129)
Supplement: Supplementary file 1 [file DataSheet1.XLSX]

## Sheet: Turnover
Turnover of the antiepileptic drugs in B&H (2011.-2015.)
ATC	INN	2011	2012	2013	2014	2015
N03AX09	lamotrigine	2.71304e+06	3.10404e+06	2.31365e+06	2.75462e+06	2.81822e+06
N03AX11	topiramate	363181	309310	143684	800220	251859
N05AH02	clozapine	2.14137e+06	2.38549e+06	2.29363e+06	1.98108e+06	2.44061e+06
N03AA02	phenobarbitone	327567	257106	222827	282776	301482
N03AE01	clonazepam		171414	140154	223366	402172
N03AF01	carbamazepine	1.67203e+06	2.93776e+06	1.41188e+06	2.06741e+06	1.38361e+06
N03AF02	oxacarbazepine	46402.7	157624	427957	637894	962922
N03AG01	Valproic acid, sodium valproate	1.35823e+06	1.67866e+06	1.75578e+06	2.09898e+06	2.07022e+06
N03AX12	gabapentin	249053	392525	676371	826564	734928
N03AX14	levetiracetam	185577	772064	973339	1.45238e+06	1.664e+06
